# Supplementary material for: Short Chain Fatty Acids Taken at Time of Thrombectomy in Acute Ischemic Stroke Patients Are Independent of Stroke Severity But Associated With Inflammatory Markers and Worse Symptoms at Discharge
Source: Front Immunol. 2022 Jan 19;12:797302. doi: 10.3389/fimmu.2021.797302 (PMC8807638; doi:10.3389/fimmu.2021.797302)
Supplement: Supplementary file 1 [file DataSheet_1.xlsx]

## Sheet: Supplemental Table 1
		SCFAs vs Systemic Proteins
		Acetate	Propionate	Isobutyrate	Butyrate	2-Methylbutyrate
		CA3(p=0.049) (R=.272*)	APOM(p=0.003) (R=-.402**)	APOM(p=0) (R=-.522**)	APOM(p=0.006) (R=-.376**)	APOM(p=0.003) (R=-.407**)
		CCL14(p=0.045) (R=.277*)	CCL11(p=0) (R=.520**)	CCL11(p=0.023) (R=.311*)	CA4(p=0.033) (R=-.293*)	C1QTNF1(p=0.002) (R=.415**)
		CCL20(p=0.018) (R=.324*)	CCL4(p=0.049) (R=.272*)	CCL14(p=0.016) (R=.328*)	CD8A(p=0.039) (R=.285*)	CA3(p=0.041) (R=.282*)
		CD8A(p=0.045) (R=.277*)	CSF-1(p=0.045) (R=.277*)	CCL20(p=0.008) (R=.362**)	CXCL10(p=0.03) (R=.299*)	CCL14(p=0) (R=.545**)
		COL18A1(p=0.004) (R=.391**)	CXCL10(p=0.017) (R=.325*)	CCL3(p=0.023) (R=.312*)	CXCL9(p=0.013) (R=.341*)	CCL20(p=0.001) (R=.432**)
		CST3(p=0.048) (R=.273*)	CXCL11(p=0.033) (R=.294*)	CCL4(p=0.003) (R=.407**)	F7(p=0.011) (R=-.347*)	CCL23(p=0.035) (R=.291*)
		CXCL5(p=0.02) (R=-.318*)	DNER(p=0.031) (R=-.297*)	CD40(p=0.041) (R=.281*)	FETUB(p=0.035) (R=-.290*)	CCL3(p=0.009) (R=.356**)
		CXCL9(p=0.032) (R=.296*)	DPP4(p=0.04) (R=-.283*)	CD8A(p=0.013) (R=.338*)	IL10(p=0.029) (R=.300*)	CCL4(p=0.001) (R=.437**)
		DNER(p=0.008) (R=-.361**)	FAP(p=0.042) (R=-.280*)	CDCP1(p=0.007) (R=.364**)	IL2(p=0.024) (R=.310*)	CD40(p=0.001) (R=.435**)
		EFEMP1(p=0.01) (R=.349*)	FGF-19(p=0.045) (R=.277*)	CNDP1(p=0.015) (R=-.334*)	OPG(p=0.001) (R=.429**)	CD46(p=0.002) (R=.407**)
		F11(p=0.036) (R=-.289*)	IL-12B(p=0.025) (R=.309*)	CSF-1(p=0.024) (R=.310*)	PCOLCE(p=0.009) (R=-.356**)	CD5(p=0.018) (R=.323*)
		FETUB(p=0.007) (R=-.365**)	IL-17C(p=0.009) (R=.354**)	CST3(p=0.015) (R=.334*)	PROC(p=0.028) (R=-.302*)	CD59(p=0) (R=.594**)
		IL-17A(p=0.024) (R=.310*)	IL-20RA(p=0.034) (R=.292*)	CX3CL1(p=0.023) (R=.313*)	SAA4(p=0.046) (R=-.276*)	CD8A(p=0.031) (R=.297*)
		IL8(p=0.045) (R=.277*)	IL2(p=0.014) (R=.336*)	CXCL10(p=0) (R=.481**)	SERPINA5(p=0.012) (R=-.342*)	CDH1(p=0.005) (R=.381**)
		MMP-1(p=0.047) (R=-.274*)	MCP-1(p=0.031) (R=.297*)	CXCL11(p=0.004) (R=.388**)		CNDP1(p=0.004) (R=-.392**)
		REG1A(p=0.02) (R=.319*)	SLAMF1(p=0.014) (R=.337*)	CXCL9(p=0.001) (R=.430**)		COL18A1(p=0.002) (R=.424**)
		SAA4(p=0.043) (R=-.279*)	ST1A1(p=0.035) (R=.291*)	DNER(p=0.013) (R=-.337*)		CSF-1(p=0.002) (R=.420**)
		TRAIL(p=0.002) (R=-.418**)	TGF-alpha(p=0.041) (R=.282*)	EFEMP1(p=0.005) (R=.377**)		CST3(p=0) (R=.574**)
		UMOD(p=0.014) (R=-.336*)	TNF(p=0.015) (R=.332*)	F7(p=0.016) (R=-.330*)		CX3CL1(p=0.01) (R=.352**)
		VCAM1(p=0.039) (R=.285*)	VCAM1(p=0.04) (R=.283*)	FCGR3B(p=0.021) (R=.317*)		CXCL10(p=0.001) (R=.432**)
				GAS6(p=0.022) (R=.313*)		CXCL11(p=0.03) (R=.298*)
				IGLC2(p=0.049) (R=.272*)		CXCL9(p=0.016) (R=.330*)
				IL-12B(p=0) (R=.447**)		DEFA1(p=0.004) (R=.387**)
				IL-15RA(p=0.034) (R=.292*)		EFEMP1(p=0) (R=.496**)
				IL-17A(p=0) (R=.462**)		FCGR3B(p=0.029) (R=.300*)
				IL-17C(p=0.003) (R=.398**)		FGF-23(p=0.031) (R=.296*)
				IL-20RA(p=0.009) (R=.356**)		GAS6(p=0.033) (R=.293*)
				IL-24(p=0.003) (R=.401**)		IGFBP6(p=0) (R=.459**)
				IL18(p=0.047) (R=.274*)		IGLC2(p=0.003) (R=.401**)
				IL2(p=0.004) (R=.390**)		IL-10RB(p=0.045) (R=.276*)
				IL6(p=0.032) (R=.295*)		IL-12B(p=0.002) (R=.424**)
				IL8(p=0.035) (R=.291*)		IL-15RA(p=0) (R=.444**)
				LAP TGF-beta-1(p=0.048) (R=.273*)		IL-17A(p=0.001) (R=.432**)
				LCN2(p=0.017) (R=.325*)		IL-17C(p=0) (R=.632**)
				LIF-R(p=0.028) (R=.302*)		IL-20RA(p=0.001) (R=.438**)
				OPG(p=0.003) (R=.398**)		IL10(p=0.038) (R=.286*)
				PD-L1(p=0.021) (R=.317*)		IL2(p=0.027) (R=.303*)
				PROC(p=0.012) (R=-.342*)		IL6(p=0.003) (R=.398**)
				REG1A(p=0.033) (R=.293*)		IL8(p=0.016) (R=.329*)
				SAA4(p=0.021) (R=-.315*)		LAP TGF-beta-1(p=0.03) (R=.299*)
				SERPINA5(p=0.032) (R=-.295*)		LCN2(p=0) (R=.513**)
				SLAMF1(p=0) (R=.467**)		LIF-R(p=0.013) (R=.341*)
				TIMD4(p=0.049) (R=.272*)		LILRB2(p=0.012) (R=.343*)
				TIMP1(p=0.006) (R=.374**)		LYVE1(p=0.041) (R=.282*)
				TNC(p=0.027) (R=.303*)		MCP-1(p=0.008) (R=.359**)
				TNF(p=0) (R=.470**)		MFAP5(p=0.008) (R=.360**)
				TNFRSF9(p=0.014) (R=.336*)		OPG(p=0.019) (R=.321*)
				VCAM1(p=0.002) (R=.418**)		OSMR(p=0.036) (R=.289*)
				VEGFA(p=0.04) (R=.283*)		PD-L1(p=0.003) (R=.403**)
						PLTP(p=0.016) (R=.331*)
						PRSS2(p=0.004) (R=.393**)
						QPCT(p=0.034) (R=.292*)
						REG1A(p=0) (R=.528**)
						REG3A(p=0) (R=.450**)
						SERPINA5(p=0.025) (R=-.307*)
						SLAMF1(p=0.003) (R=.398**)
						SOD1(p=0.002) (R=.421**)
						SPARCL1(p=0.005) (R=.384**)
						TGF-alpha(p=0.009) (R=.355**)
						TGFBR3(p=0) (R=.472**)
						TIMP1(p=0.003) (R=.403**)
						TNF(p=0.003) (R=.405**)
						TNFRSF9(p=0.001) (R=.430**)
						TRAIL(p=0.033) (R=-.294*)
						VCAM1(p=0.003) (R=.401**)
						VEGFA(p=0) (R=.470**)
		Supplemental Table 1. Individual SCFA correlations with systemic proteins. *p values = 0.01-0.05. **p values ≤ 0.01.

## Sheet: Supplemental Table 2
		SCFAs vs Instracranial Proteins
		Acetate	Propionate	Isobutyrate	Butyrate	2-Methylbutyrate
		CCL20(p=0.05) (R=0.27)	CCL11(p=0) (R=.472**)	APOM(p=0.045) (R=-.277*)	CCL23(p=0.025) (R=.308*)	C1QTNF1(p=0.012) (R=.342*)
		DNER(p=0.022) (R=-.315*)	CSF-1(p=0.039) (R=.284*)	CCL11(p=0.046) (R=.275*)	CCL28(p=0.011) (R=.346*)	CCL14(p=0) (R=.533**)
		F11(p=0.008) (R=-.361**)	CXCL10(p=0.03) (R=.299*)	CCL14(p=0.007) (R=.364**)	CCL3(p=0.028) (R=.301*)	CCL20(p=0.002) (R=.412**)
		FETUB(p=0) (R=-.453**)	FGF-19(p=0.044) (R=.278*)	CCL20(p=0.012) (R=.344*)	CCL4(p=0.037) (R=.287*)	CCL23(p=0.028) (R=.301*)
		IL-17A(p=0.016) (R=.331*)	GAS6(p=0.04) (R=.283*)	CCL3(p=0.007) (R=.364**)	CD8A(p=0.007) (R=.366**)	CCL3(p=0.002) (R=.411**)
		PD-L1(p=0.04) (R=.283*)	GDNF(p=0.034) (R=.292*)	CCL4(p=0.001) (R=.428**)	CDCP1(p=0.047) (R=.274*)	CCL4(p=0) (R=.463**)
		PROC(p=0.013) (R=-.340*)	IFN-gamma(p=0.015) (R=.333*)	CD40(p=0.004) (R=.389**)	CSF-1(p=0.01) (R=.349*)	CD40(p=0) (R=.513**)
		SAA4(p=0.027) (R=-.305*)	IL-12B(p=0.022) (R=.313*)	CD5(p=0.011) (R=.347*)	CX3CL1(p=0.017) (R=.327*)	CD46(p=0.029) (R=.300*)
		SELL(p=0.025) (R=-.307*)	IL-17C(p=0.008) (R=.362**)	CD8A(p=0.008) (R=.358**)	CXCL10(p=0.014) (R=.337*)	CD5(p=0.004) (R=.387**)
		SERPINA7(p=0.018) (R=-.325*)	IL6(p=0.026) (R=.305*)	CDCP1(p=0.003) (R=.402**)	CXCL9(p=0.004) (R=.391**)	CD59(p=0.001) (R=.429**)
		TRAIL(p=0.005) (R=-.379**)	REG1A(p=0.044) (R=.277*)	CSF-1(p=0.005) (R=.382**)	GDNF(p=0.003) (R=.395**)	CD8A(p=0.022) (R=.315*)
			SLAMF1(p=0.007) (R=.368**)	CST3(p=0.005) (R=.377**)	HGF(p=0.038) (R=.286*)	CDCP1(p=0.05) (R=.271*)
			TNF(p=0.012) (R=.344*)	CX3CL1(p=0.019) (R=.322*)	IL-12B(p=0.024) (R=.309*)	CDH1(p=0.014) (R=.335*)
			VCAM1(p=0.044) (R=.278*)	CXCL10(p=0) (R=.454**)	IL-17A(p=0.039) (R=.285*)	COL18A1(p=0.003) (R=.397**)
				CXCL11(p=0.007) (R=.365**)	IL10(p=0.007) (R=.367**)	CSF-1(p=0) (R=.469**)
				CXCL9(p=0.002) (R=.425**)	IL18(p=0.006) (R=.373**)	CST3(p=0) (R=.545**)
				EFEMP1(p=0.002) (R=.414**)	IL6(p=0.002) (R=.407**)	CX3CL1(p=0.009) (R=.355**)
				FCGR3B(p=0.016) (R=.329*)	LIF-R(p=0.011) (R=.347*)	CXCL10(p=0.003) (R=.401**)
				GAS6(p=0.005) (R=.380**)	LIF(p=0.017) (R=.326*)	CXCL9(p=0.015) (R=.333*)
				GDNF(p=0.039) (R=.285*)	LILRB1(p=0.025) (R=.307*)	EFEMP1(p=0) (R=.473**)
				IFN-gamma(p=0.015) (R=.332*)	MCP-4(p=0.016) (R=-.330*)	EN-RAGE(p=0.024) (R=.309*)
				IGLC2(p=0.022) (R=.313*)	MMP-1(p=0.01) (R=-.351**)	FCGR3B(p=0.024) (R=.310*)
				IL-10RB(p=0.04) (R=.283*)	NCAM1(p=0.009) (R=.355**)	FGF-23(p=0.026) (R=.306*)
				IL-12B(p=0) (R=.477**)	NID1(p=0.016) (R=.328*)	GAS6(p=0.006) (R=.376**)
				IL-15RA(p=0.044) (R=.278*)	OPG(p=0) (R=.524**)	IGFBP6(p=0) (R=.467**)
				IL-17A(p=0) (R=.490**)	TIMP1(p=0.022) (R=.315*)	IGLC2(p=0.002) (R=.416**)
				IL-17C(p=0) (R=.451**)	TNF(p=0.01) (R=.350*)	IL-10RB(p=0.023) (R=.311*)
				IL-20RA(p=0.011) (R=.346*)	TWEAK(p=0.039) (R=.284*)	IL-12B(p=0) (R=.454**)
				IL-24(p=0.007) (R=.366**)	VCAM1(p=0.016) (R=.330*)	IL-15RA(p=0.001) (R=.434**)
				IL10(p=0.037) (R=.287*)		IL-17A(p=0) (R=.474**)
				IL18(p=0.018) (R=.323*)		IL-17C(p=0) (R=.690**)
				IL6(p=0.01) (R=.353**)		IL-18R1(p=0.039) (R=.284*)
				IL8(p=0.027) (R=.304*)		IL-20RA(p=0.003) (R=.404**)
				LAP TGF-beta-1(p=0.028) (R=.303*)		IL10(p=0.023) (R=.313*)
				LIF-R(p=0.008) (R=.361**)		IL6(p=0.004) (R=.385**)
				NID1(p=0.042) (R=.280*)		IL8(p=0.017) (R=.326*)
				NRP1(p=0.024) (R=.309*)		LAP TGF-beta-1(p=0.021) (R=.316*)
				OPG(p=0) (R=.441**)		LCN2(p=0.015) (R=.332*)
				PD-L1(p=0.008) (R=.362**)		LIF-R(p=0.005) (R=.381**)
				REG1A(p=0.01) (R=.353**)		LIF(p=0.029) (R=.300*)
				SLAMF1(p=0) (R=.510**)		LTBP2(p=0.018) (R=.324*)
				TGF-alpha(p=0.02) (R=.318*)		LYVE1(p=0.035) (R=.291*)
				TGFBR3(p=0.033) (R=.293*)		MCP-1(p=0.019) (R=.321*)
				TIMD4(p=0.03) (R=.299*)		MFAP5(p=0.035) (R=.291*)
				TIMP1(p=0) (R=.445**)		NRP1(p=0.032) (R=.294*)
				TNC(p=0.01) (R=.349*)		OPG(p=0.008) (R=.360**)
				TNF(p=0) (R=.527**)		OSMR(p=0.014) (R=.336*)
				TNFRSF9(p=0.007) (R=.367**)		PD-L1(p=0.002) (R=.418**)
				VCAM1(p=0) (R=.440**)		PRSS2(p=0.005) (R=.378**)
				VEGFA(p=0.043) (R=.279*)		REG1A(p=0) (R=.554**)
						REG3A(p=0.002) (R=.408**)
						SERPINA5(p=0.039) (R=-.284*)
						SLAMF1(p=0) (R=.449**)
						SPARCL1(p=0.01) (R=.353**)
						TGF-alpha(p=0.002) (R=.415**)
						TGFBR3(p=0.002) (R=.412**)
						TIMP1(p=0.001) (R=.435**)
						TNF(p=0) (R=.466**)
						TNFRSF9(p=0) (R=.445**)
						VCAM1(p=0.004) (R=.384**)
						VEGFA(p=0) (R=.498**)
		Supplemental Table 2. Individual SCFA correlations with intracranial proteins. *p values = 0.01-0.05. **p values ≤ 0.01.

## Sheet: Supplemental Table 3
		SCFAs vs ΔProteins
		Acetate	Propionate	Isobutyrate	Butyrate	2-Methylbutyrate
		CCL5(p=0.003) (R=.398**)	AXIN1(p=0.023) (R=-.311*)	FAP(p=0.008) (R=.363**)	CCL28(p=0.037) (R=.287*)	LTBP2(p=0.037) (R=.288*)
		CXCL1(p=0.018) (R=.325*)	CASP-8(p=0.034) (R=-.292*)	IL-22 RA1(p=0.044) (R=-.277*)	CD5(p=0.032) (R=.295*)	OSM(p=0.028) (R=.303*)
		CXCL11(p=0.023) (R=.313*)	IL2(p=0.018) (R=-.325*)		CD6(p=0.049) (R=.272*)
		CXCL5(p=0.008) (R=.362**)	SIRT2(p=0.04) (R=-.283*)		CDCP1(p=0.027) (R=.304*)
		MCP-4(p=0.01) (R=.349*)	ST1A1(p=0.036) (R=-.289*)		CNDP1(p=0.044) (R=.278*)
		MMP-1(p=0.029) (R=.299*)	STAMBP(p=0.047) (R=-.274*)		CSF-1(p=0.013) (R=.339*)
					CX3CL1(p=0.022) (R=.313*)
					CXCL9(p=0.05) (R=0.271)
					DNER(p=0.019) (R=.322*)
					FAP(p=0.007) (R=.367**)
					FETUB(p=0.038) (R=.285*)
					Flt3L(p=0.023) (R=.312*)
					HGF(p=0.011) (R=.347*)
					IFN-gamma(p=0.043) (R=.279*)
					IGFBP6(p=0.05) (R=0.27)
					IL-10RB(p=0.005) (R=.378**)
					IL-12B(p=0.025) (R=.307*)
					IL-17C(p=0.046) (R=.276*)
					IL-18R1(p=0.016) (R=.330*)
					IL10(p=0.03) (R=.298*)
					IL13(p=0.011) (R=.348*)
					IL6(p=0.037) (R=.288*)
					LIF-R(p=0.029) (R=.300*)
					MMP-10(p=0.038) (R=.285*)
					NCAM1(p=0.05) (R=.271*)
					NRTN(p=0.019) (R=.321*)
					OPG(p=0.013) (R=.340*)
					OSM(p=0.015) (R=.333*)
					OSMR(p=0.041) (R=.282*)
					SCF(p=0.03) (R=.298*)
					SELL(p=0.042) (R=.281*)
					SERPINA7(p=0.041) (R=.281*)
					TGF-alpha(p=0.017) (R=.325*)
					TNF(p=0.008) (R=.358**)
					TNFB(p=0.05) (R=.271*)
					TNFRSF9(p=0.021) (R=.316*)
					TRAIL(p=0.043) (R=.280*)
					TRANCE(p=0.023) (R=.312*)
					TWEAK(p=0.032) (R=.294*)
		Supplemental Table 3. Individual SCFA correlations with Δ proteins. *p values = 0.01-0.05. **p values ≤ 0.01.
